# Supplementary material for: Uncovering Pathways Highly Correlated to NUE through a Combined Metabolomics and Transcriptomics Approach in Eggplant
Source: Plants (Basel). 2022 Mar 4;11(5):700. doi: 10.3390/plants11050700 (PMC8912549; doi:10.3390/plants11050700)
Supplement: Supplementary file 1 [file plants-11-00700-s001.zip]

Archive with 2 entries (2 files):
- plants-1602087 R3 supplementary.pdf
- plants-1602087 R3 supplementary.xlsx
